# Supplementary material for: Enhanced three-photon activity triggered by the AIE behaviour of a novel terpyridine-based Zn(ii) complex bearing a thiophene bridge
Source: Chem Sci. 2019 Jun 11;10(30):7228–32. doi: 10.1039/c9sc01705d (PMC6677111; doi:10.1039/c9sc01705d)
Supplement: Supplementary file 2 [file SC-010-C9SC01705D-s002.cif]

# Electronic Supplementary Material (ESI) for Chemical Science.
# This journal is © The Royal Society of Chemistry 2019

####################################################################### 
# 
# This file contains crystal structure data downloaded from the 
# Cambridge Structural Database (CSD) hosted by the Cambridge 
# Crystallographic Data Centre (CCDC).
# 
# Full information about CCDC data access policies and citation 
# guidelines are available at http://www.ccdc.cam.ac.uk/access/V1 
# 
# Audit and citation data items may have been added by the CCDC. 
# Please retain this information to preserve the provenance of 
# this file and to allow appropriate attribution of the data. 
# 
#######################################################################

data_1
_database_code_depnum_ccdc_archive 'CCDC 1908472'
loop_
_audit_author_name
_audit_author_address
DLI
;anhui unversity
China
;
_audit_update_record             
;
2019-04-08 deposited with the CCDC.	2019-06-07 downloaded from the CCDC.
;
_audit_creation_date             2019-04-04
_audit_creation_method           
;
Olex2 1.2
(compiled 2018.05.29 svn.r3508 for OlexSys, GUI svn.r5506)
;
_shelx_SHELXL_version_number     2016/4
_chemical_name_common            ?
_chemical_name_systematic        ?
_chemical_formula_moiety         'C23 H22 N4 S'
_chemical_formula_sum            'C23 H22 N4 S'
_chemical_formula_weight         386.50
_chemical_melting_point          ?
loop_
_atom_type_symbol
_atom_type_description
_atom_type_scat_dispersion_real
_atom_type_scat_dispersion_imag
_atom_type_scat_source
C C 0.0181 0.0091 'International Tables Vol C Tables 4.2.6.8 and 6.1.1.4'
H H 0.0000 0.0000 'International Tables Vol C Tables 4.2.6.8 and 6.1.1.4'
N N 0.0311 0.0180 'International Tables Vol C Tables 4.2.6.8 and 6.1.1.4'
S S 0.3331 0.5567 'International Tables Vol C Tables 4.2.6.8 and 6.1.1.4'

_shelx_space_group_comment       
;
The symmetry employed for this shelxl refinement is uniquely defined
by the following loop, which should always be used as a source of
symmetry information in preference to the above space-group names.
They are only intended as comments.
;
_space_group_crystal_system      monoclinic
_space_group_IT_number           14
_space_group_name_H-M_alt        'P 1 21/n 1'
_space_group_name_Hall           '-P 2yn'
loop_
_space_group_symop_operation_xyz
'x, y, z'
'-x+1/2, y+1/2, -z+1/2'
'-x, -y, -z'
'x-1/2, -y-1/2, z-1/2'

_cell_length_a                   6.1003(2)
_cell_length_b                   19.2105(9)
_cell_length_c                   16.5303(6)
_cell_angle_alpha                90
_cell_angle_beta                 90.586(3)
_cell_angle_gamma                90
_cell_volume                     1937.08(13)
_cell_formula_units_Z            4
_cell_measurement_reflns_used    22616
_cell_measurement_temperature    150
_cell_measurement_theta_max      71.33
_cell_measurement_theta_min      2.675
_shelx_estimated_absorpt_T_max   0.984
_shelx_estimated_absorpt_T_min   0.984
_exptl_absorpt_coefficient_mu    1.599
_exptl_absorpt_correction_T_max  1.001
_exptl_absorpt_correction_T_min  1.000
_exptl_absorpt_correction_type   multi-scan
_exptl_absorpt_process_details   ?
_exptl_absorpt_special_details   ?
_exptl_crystal_colour            'light yellow'
_exptl_crystal_colour_modifier   light
_exptl_crystal_colour_primary    yellow
_exptl_crystal_density_diffrn    1.325
_exptl_crystal_density_meas      ?
_exptl_crystal_density_method    ?
_exptl_crystal_description       block
_exptl_crystal_F_000             816
_exptl_crystal_preparation       ?
_exptl_crystal_size_max          0.01
_exptl_crystal_size_mid          0.01
_exptl_crystal_size_min          0.01
_exptl_transmission_factor_max   ?
_exptl_transmission_factor_min   ?
_diffrn_reflns_av_R_equivalents  0.0456
_diffrn_reflns_av_unetI/netI     0.0282
_diffrn_reflns_Laue_measured_fraction_full 0.978
_diffrn_reflns_Laue_measured_fraction_max 0.951
_diffrn_reflns_limit_h_max       5
_diffrn_reflns_limit_h_min       -7
_diffrn_reflns_limit_k_max       22
_diffrn_reflns_limit_k_min       -23
_diffrn_reflns_limit_l_max       20
_diffrn_reflns_limit_l_min       -15
_diffrn_reflns_number            14734
_diffrn_reflns_point_group_measured_fraction_full 0.978
_diffrn_reflns_point_group_measured_fraction_max 0.951
_diffrn_reflns_theta_full        67.686
_diffrn_reflns_theta_max         71.559
_diffrn_reflns_theta_min         3.528
_diffrn_ambient_temperature      150
_diffrn_detector_area_resol_mean ?
_diffrn_measured_fraction_theta_full 0.978
_diffrn_measured_fraction_theta_max 0.951
_diffrn_measurement_device_type  STOE
_diffrn_measurement_method       ?
_diffrn_radiation_type           CuK\a
_diffrn_radiation_wavelength     1.54186
_diffrn_source                   ?
_reflns_Friedel_coverage         0.000
_reflns_Friedel_fraction_full    .
_reflns_Friedel_fraction_max     .
_reflns_number_gt                3170
_reflns_number_total             3603
_reflns_special_details          
;
 Reflections were merged by SHELXL according to the crystal
 class for the calculation of statistics and refinement.
 
 _reflns_Friedel_fraction is defined as the number of unique
 Friedel pairs measured divided by the number that would be
 possible theoretically, ignoring centric projections and
 systematic absences.
;
_reflns_threshold_expression     'I > 2\s(I)'
_computing_cell_refinement       ?
_computing_data_collection       ?
_computing_data_reduction        ?
_computing_molecular_graphics    'Olex2 (Dolomanov et al., 2009)'
_computing_publication_material  'Olex2 (Dolomanov et al., 2009)'
_computing_structure_refinement  'ShelXL (Sheldrick, 2015)'
_computing_structure_solution    'ShelXT (Sheldrick, 2015)'
_refine_diff_density_max         0.303
_refine_diff_density_min         -0.443
_refine_diff_density_rms         0.080
_refine_ls_extinction_coef       .
_refine_ls_extinction_method     none
_refine_ls_goodness_of_fit_ref   1.088
_refine_ls_hydrogen_treatment    constr
_refine_ls_matrix_type           full
_refine_ls_number_parameters     255
_refine_ls_number_reflns         3603
_refine_ls_number_restraints     0
_refine_ls_R_factor_all          0.0553
_refine_ls_R_factor_gt           0.0470
_refine_ls_restrained_S_all      1.088
_refine_ls_shift/su_max          0.000
_refine_ls_shift/su_mean         0.000
_refine_ls_structure_factor_coef Fsqd
_refine_ls_weighting_details     
'w=1/[\s^2^(Fo^2^)+(0.0860P)^2^+1.1365P] where P=(Fo^2^+2Fc^2^)/3'
_refine_ls_weighting_scheme      calc
_refine_ls_wR_factor_gt          0.1277
_refine_ls_wR_factor_ref         0.1392
_refine_special_details          ?
_olex2_refinement_description    
;
1. Fixed Uiso
 At 1.2 times of:
  All C(H) groups, All C(H,H) groups
 At 1.5 times of:
  All C(H,H,H) groups
2.a Secondary CH2 refined with riding coordinates:
 C00P(H00D,H00E), C00Q(H00G,H00P)
2.b Aromatic/amide H refined with riding coordinates:
 C00A(H00A), C00B(H00B), C00C(H00C), C00F(H00F), C00H(H00H), C00I(H00I),
 C00J(H00J), C00K(H00K), C00L(H00L), C00M(H00M), C00N(H00N), C00O(H00O)
2.c Idealised Me refined as rotating group:
 C00R(H00Q,H00R,H00S), C00S(H00T,H00U,H00V)
;
_atom_sites_solution_hydrogens   geom
_atom_sites_solution_primary     ?
_atom_sites_solution_secondary   ?
loop_
_atom_site_label
_atom_site_type_symbol
_atom_site_fract_x
_atom_site_fract_y
_atom_site_fract_z
_atom_site_U_iso_or_equiv
_atom_site_adp_type
_atom_site_occupancy
_atom_site_site_symmetry_order
_atom_site_calc_flag
_atom_site_refinement_flags_posn
_atom_site_refinement_flags_adp
_atom_site_refinement_flags_occupancy
_atom_site_disorder_assembly
_atom_site_disorder_group
S001 S 0.75908(7) 0.63851(2) 0.68216(3) 0.01938(17) Uani 1 1 d . . . . .
N002 N 0.0454(3) 0.77424(8) 0.79623(9) 0.0181(3) Uani 1 1 d . . . . .
N003 N 0.2100(3) 0.62904(8) 0.91925(10) 0.0204(4) Uani 1 1 d . . . . .
N004 N 0.0952(3) 0.92814(9) 0.67568(10) 0.0226(4) Uani 1 1 d . . . . .
N005 N 1.0990(3) 0.60790(9) 0.58341(10) 0.0248(4) Uani 1 1 d . . . . .
C006 C 0.9311(3) 0.65282(10) 0.60039(11) 0.0204(4) Uani 1 1 d . . . . .
C007 C 0.1201(3) 0.81271(9) 0.73445(11) 0.0178(4) Uani 1 1 d . . . . .
C008 C 0.0722(3) 0.67501(9) 0.88416(11) 0.0173(4) Uani 1 1 d . . . . .
C009 C -0.0093(3) 0.87652(9) 0.71448(11) 0.0175(4) Uani 1 1 d . . . . .
C00A C -0.2290(3) 0.88106(10) 0.73547(11) 0.0189(4) Uani 1 1 d . . . . .
H00A H -0.297948 0.843768 0.763080 0.023 Uiso 1 1 calc R . . . .
C00B C 0.3027(3) 0.79495(10) 0.69022(11) 0.0186(4) Uani 1 1 d . . . . .
H00B H 0.347812 0.823589 0.646605 0.022 Uiso 1 1 calc R . . . .
C00C C -0.2216(3) 0.64202(10) 0.97106(12) 0.0214(4) Uani 1 1 d . . . . .
H00C H -0.369208 0.645963 0.988200 0.026 Uiso 1 1 calc R . . . .
C00D C 0.6103(3) 0.71452(9) 0.66220(11) 0.0176(4) Uani 1 1 d . . . . .
C00E C 0.4219(3) 0.73438(10) 0.70979(11) 0.0177(4) Uani 1 1 d . . . . .
C00F C -0.0803(3) 0.59524(10) 1.00824(11) 0.0220(4) Uani 1 1 d . . . . .
H00F H -0.128206 0.566934 1.051744 0.026 Uiso 1 1 calc R . . . .
C00G C 0.1606(3) 0.71706(10) 0.81611(11) 0.0175(4) Uani 1 1 d . . . . .
C00H C 0.3476(3) 0.69555(10) 0.77567(11) 0.0179(4) Uani 1 1 d . . . . .
H00H H 0.424086 0.654919 0.792596 0.022 Uiso 1 1 calc R . . . .
C00I C -0.3463(3) 0.94058(10) 0.71570(11) 0.0210(4) Uani 1 1 d . . . . .
H00I H -0.497167 0.944347 0.728663 0.025 Uiso 1 1 calc R . . . .
C00J C -0.1445(3) 0.68305(10) 0.90845(12) 0.0203(4) Uani 1 1 d . . . . .
H00J H -0.237717 0.716034 0.882587 0.024 Uiso 1 1 calc R . . . .
C00K C 0.6946(3) 0.74726(10) 0.59574(12) 0.0208(4) Uani 1 1 d . . . . .
H00K H 0.636657 0.789672 0.575116 0.025 Uiso 1 1 calc R . . . .
C00L C 0.1327(3) 0.59078(10) 0.98037(12) 0.0222(4) Uani 1 1 d . . . . .
H00L H 0.229387 0.558752 1.006098 0.027 Uiso 1 1 calc R . . . .
C00M C -0.2396(3) 0.99452(10) 0.67667(11) 0.0217(4) Uani 1 1 d . . . . .
H00M H -0.314844 1.036233 0.662894 0.026 Uiso 1 1 calc R . . . .
C00N C -0.0202(3) 0.98589(10) 0.65831(12) 0.0242(4) Uani 1 1 d . . . . .
H00N H 0.052945 1.023007 0.631879 0.029 Uiso 1 1 calc R . . . .
C00O C 0.8726(3) 0.71329(10) 0.56076(12) 0.0242(4) Uani 1 1 d . . . . .
H00O H 0.945927 0.730162 0.514288 0.029 Uiso 1 1 calc R . . . .
C00P C 1.1454(4) 0.55037(11) 0.63802(13) 0.0298(5) Uani 1 1 d . . . . .
H00D H 1.004529 0.531156 0.657139 0.036 Uiso 1 1 calc R . . . .
H00E H 1.225672 0.568645 0.685840 0.036 Uiso 1 1 calc R . . . .
C00Q C 1.2683(3) 0.63380(11) 0.52920(12) 0.0242(4) Uani 1 1 d . . . . .
H00G H 1.410761 0.612956 0.545158 0.029 Uiso 1 1 calc R . . . .
H00P H 1.280915 0.684851 0.535936 0.029 Uiso 1 1 calc R . . . .
C00R C 1.2776(4) 0.49191(13) 0.60191(18) 0.0420(6) Uani 1 1 d . . . . .
H00Q H 1.204789 0.475285 0.552439 0.063 Uiso 1 1 calc GR . . . .
H00R H 1.289109 0.453632 0.640912 0.063 Uiso 1 1 calc GR . . . .
H00S H 1.424588 0.508852 0.588934 0.063 Uiso 1 1 calc GR . . . .
C00S C 1.2240(4) 0.61779(13) 0.44086(14) 0.0348(5) Uani 1 1 d . . . . .
H00T H 1.339522 0.638412 0.407799 0.052 Uiso 1 1 calc GR . . . .
H00U H 1.081728 0.637350 0.424749 0.052 Uiso 1 1 calc GR . . . .
H00V H 1.221956 0.567246 0.432859 0.052 Uiso 1 1 calc GR . . . .

loop_
_atom_site_aniso_label
_atom_site_aniso_U_11
_atom_site_aniso_U_22
_atom_site_aniso_U_33
_atom_site_aniso_U_23
_atom_site_aniso_U_13
_atom_site_aniso_U_12
S001 0.0220(3) 0.0208(3) 0.0154(3) 0.00357(16) 0.00515(18) 0.00442(16)
N002 0.0198(7) 0.0188(8) 0.0157(7) -0.0001(6) 0.0015(6) 0.0009(6)
N003 0.0246(8) 0.0198(8) 0.0169(8) 0.0026(6) 0.0037(6) 0.0041(6)
N004 0.0238(8) 0.0217(8) 0.0224(8) 0.0042(7) 0.0043(7) 0.0019(6)
N005 0.0267(9) 0.0250(9) 0.0229(9) 0.0039(7) 0.0104(7) 0.0051(7)
C006 0.0229(9) 0.0218(9) 0.0165(9) 0.0000(7) 0.0048(7) 0.0003(7)
C007 0.0200(9) 0.0176(9) 0.0157(9) 0.0003(7) -0.0008(7) -0.0007(7)
C008 0.0214(9) 0.0165(9) 0.0140(8) -0.0022(7) 0.0026(7) -0.0004(7)
C009 0.0215(9) 0.0181(9) 0.0128(8) -0.0011(7) 0.0006(7) 0.0007(7)
C00A 0.0214(9) 0.0193(9) 0.0161(9) -0.0010(7) 0.0016(7) -0.0010(7)
C00B 0.0206(9) 0.0192(9) 0.0159(9) 0.0019(7) 0.0023(7) -0.0002(7)
C00C 0.0213(9) 0.0234(10) 0.0196(9) -0.0024(7) 0.0057(8) -0.0029(7)
C00D 0.0180(9) 0.0185(9) 0.0163(9) 0.0008(7) 0.0007(7) 0.0021(7)
C00E 0.0185(9) 0.0195(9) 0.0151(8) -0.0021(7) 0.0000(7) -0.0008(7)
C00F 0.0328(10) 0.0190(9) 0.0141(9) -0.0007(7) 0.0049(8) -0.0042(8)
C00G 0.0201(9) 0.0182(9) 0.0142(8) 0.0003(7) -0.0003(7) 0.0000(7)
C00H 0.0188(9) 0.0184(9) 0.0166(9) 0.0005(7) -0.0007(7) 0.0015(7)
C00I 0.0208(9) 0.0242(10) 0.0179(9) -0.0036(7) -0.0005(7) 0.0036(7)
C00J 0.0209(9) 0.0198(9) 0.0201(9) -0.0003(7) 0.0011(7) 0.0018(7)
C00K 0.0224(9) 0.0192(9) 0.0208(9) 0.0037(7) 0.0030(7) 0.0024(7)
C00L 0.0294(10) 0.0201(9) 0.0173(9) 0.0020(7) 0.0030(8) 0.0017(8)
C00M 0.0300(10) 0.0178(9) 0.0171(9) -0.0012(7) -0.0024(8) 0.0058(7)
C00N 0.0319(10) 0.0196(9) 0.0212(10) 0.0038(7) 0.0040(8) 0.0010(8)
C00O 0.0287(10) 0.0238(10) 0.0203(9) 0.0035(8) 0.0092(8) 0.0014(8)
C00P 0.0366(11) 0.0274(11) 0.0254(10) 0.0035(8) 0.0033(9) 0.0088(9)
C00Q 0.0207(9) 0.0307(11) 0.0211(10) -0.0010(8) 0.0054(8) 0.0006(8)
C00R 0.0415(13) 0.0309(12) 0.0538(16) 0.0076(11) 0.0163(12) 0.0145(10)
C00S 0.0390(12) 0.0435(13) 0.0221(11) -0.0028(9) 0.0060(9) 0.0037(10)

_geom_special_details            
;
 All esds (except the esd in the dihedral angle between two l.s. planes)
 are estimated using the full covariance matrix.  The cell esds are taken
 into account individually in the estimation of esds in distances, angles
 and torsion angles; correlations between esds in cell parameters are only
 used when they are defined by crystal symmetry.  An approximate (isotropic)
 treatment of cell esds is used for estimating esds involving l.s. planes.
;
loop_
_geom_bond_atom_site_label_1
_geom_bond_atom_site_label_2
_geom_bond_distance
_geom_bond_site_symmetry_2
_geom_bond_publ_flag
S001 C006 1.7416(19) . ?
S001 C00D 1.7489(18) . ?
N002 C007 1.344(2) . ?
N002 C00G 1.343(2) . ?
N003 C008 1.347(2) . ?
N003 C00L 1.339(3) . ?
N004 C009 1.345(2) . ?
N004 C00N 1.343(3) . ?
N005 C006 1.371(3) . ?
N005 C00P 1.453(3) . ?
N005 C00Q 1.462(3) . ?
C006 C00O 1.379(3) . ?
C007 C009 1.493(3) . ?
C007 C00B 1.381(3) . ?
C008 C00G 1.490(3) . ?
C008 C00J 1.394(3) . ?
C009 C00A 1.391(3) . ?
C00A C00I 1.386(3) . ?
C00B C00E 1.408(3) . ?
C00C C00F 1.384(3) . ?
C00C C00J 1.387(3) . ?
C00D C00E 1.451(3) . ?
C00D C00K 1.371(3) . ?
C00E C00H 1.399(3) . ?
C00F C00L 1.386(3) . ?
C00G C00H 1.391(3) . ?
C00I C00M 1.386(3) . ?
C00K C00O 1.397(3) . ?
C00M C00N 1.385(3) . ?
C00P C00R 1.509(3) . ?
C00Q C00S 1.514(3) . ?

loop_
_geom_angle_atom_site_label_1
_geom_angle_atom_site_label_2
_geom_angle_atom_site_label_3
_geom_angle
_geom_angle_site_symmetry_1
_geom_angle_site_symmetry_3
_geom_angle_publ_flag
C006 S001 C00D 92.14(9) . . ?
C00G N002 C007 117.05(16) . . ?
C00L N003 C008 117.51(17) . . ?
C00N N004 C009 117.43(17) . . ?
C006 N005 C00P 119.53(17) . . ?
C006 N005 C00Q 116.46(17) . . ?
C00P N005 C00Q 120.37(17) . . ?
N005 C006 S001 121.13(15) . . ?
N005 C006 C00O 128.58(18) . . ?
C00O C006 S001 110.28(14) . . ?
N002 C007 C009 115.88(16) . . ?
N002 C007 C00B 123.23(17) . . ?
C00B C007 C009 120.88(17) . . ?
N003 C008 C00G 116.83(16) . . ?
N003 C008 C00J 122.56(17) . . ?
C00J C008 C00G 120.60(17) . . ?
N004 C009 C007 117.29(16) . . ?
N004 C009 C00A 122.37(17) . . ?
C00A C009 C007 120.34(17) . . ?
C00I C00A C009 119.30(17) . . ?
C007 C00B C00E 119.99(17) . . ?
C00F C00C C00J 119.09(18) . . ?
C00E C00D S001 121.99(14) . . ?
C00K C00D S001 109.65(14) . . ?
C00K C00D C00E 128.31(17) . . ?
C00B C00E C00D 120.19(17) . . ?
C00H C00E C00B 116.67(17) . . ?
C00H C00E C00D 123.13(17) . . ?
C00C C00F C00L 118.29(17) . . ?
N002 C00G C008 115.81(16) . . ?
N002 C00G C00H 123.72(17) . . ?
C00H C00G C008 120.44(16) . . ?
C00G C00H C00E 119.30(17) . . ?
C00A C00I C00M 118.86(18) . . ?
C00C C00J C008 118.79(18) . . ?
C00D C00K C00O 114.64(17) . . ?
N003 C00L C00F 123.75(18) . . ?
C00N C00M C00I 118.14(18) . . ?
N004 C00N C00M 123.89(18) . . ?
C006 C00O C00K 113.29(17) . . ?
N005 C00P C00R 114.94(19) . . ?
N005 C00Q C00S 113.69(18) . . ?

_shelx_res_file                  
;
TITL 1_a.res in P2(1)/n
 1.res created by SHELXL-2016/4 at 14:17:34 on 04-Apr-2019
REM Old TITL TIAN
REM SHELXT solution in P2(1)/n
REM R1 0.106, Rweak 0.002, Alpha 0.019, Orientation as input
REM Formula found by SHELXT: C23 N4 S
CELL 1.54186 6.1003 19.2105 16.5303 90 90.586 90
ZERR 4 0.0002 0.0009 0.0006 0 0.003 0
LATT 1
SYMM 0.5-X,0.5+Y,0.5-Z
SFAC C H N S
UNIT 92 88 16 4

L.S. 6
PLAN  10
SIZE 0.01 0.01 0.01
TEMP -123.15
list 4
fmap 2
ACTA
REM <olex2.extras>
REM <HklSrc "%.\\1.hkl">
REM </olex2.extras>

WGHT    0.086000    1.136500
FVAR       0.53200
S001  4    0.759076    0.638505    0.682164    11.00000    0.02203    0.02084 =
         0.01537    0.00357    0.00515    0.00442
N002  3    0.045388    0.774239    0.796230    11.00000    0.01980    0.01876 =
         0.01573   -0.00012    0.00154    0.00094
N003  3    0.209968    0.629035    0.919248    11.00000    0.02458    0.01985 =
         0.01689    0.00264    0.00367    0.00410
N004  3    0.095239    0.928144    0.675679    11.00000    0.02380    0.02172 =
         0.02238    0.00424    0.00433    0.00187
N005  3    1.099034    0.607900    0.583412    11.00000    0.02674    0.02502 =
         0.02291    0.00390    0.01041    0.00505
C006  1    0.931084    0.652818    0.600386    11.00000    0.02290    0.02180 =
         0.01647   -0.00001    0.00481    0.00027
C007  1    0.120150    0.812707    0.734447    11.00000    0.02002    0.01760 =
         0.01566    0.00028   -0.00081   -0.00066
C008  1    0.072167    0.675010    0.884156    11.00000    0.02142    0.01647 =
         0.01401   -0.00215    0.00256   -0.00045
C009  1   -0.009282    0.876521    0.714479    11.00000    0.02145    0.01815 =
         0.01281   -0.00111    0.00062    0.00072
C00A  1   -0.228977    0.881063    0.735474    11.00000    0.02136    0.01928 =
         0.01609   -0.00100    0.00161   -0.00101
AFIX  43
H00A  2   -0.297948    0.843768    0.763080    11.00000   -1.20000
AFIX   0
C00B  1    0.302684    0.794945    0.690222    11.00000    0.02064    0.01919 =
         0.01592    0.00186    0.00227   -0.00024
AFIX  43
H00B  2    0.347812    0.823589    0.646605    11.00000   -1.20000
AFIX   0
C00C  1   -0.221559    0.642024    0.971059    11.00000    0.02134    0.02337 =
         0.01962   -0.00243    0.00575   -0.00294
AFIX  43
H00C  2   -0.369208    0.645963    0.988200    11.00000   -1.20000
AFIX   0
C00D  1    0.610304    0.714516    0.662200    11.00000    0.01804    0.01852 =
         0.01633    0.00083    0.00072    0.00209
C00E  1    0.421868    0.734378    0.709794    11.00000    0.01852    0.01954 =
         0.01511   -0.00207   -0.00003   -0.00078
C00F  1   -0.080325    0.595244    1.008242    11.00000    0.03283    0.01902 =
         0.01410   -0.00070    0.00486   -0.00422
AFIX  43
H00F  2   -0.128206    0.566934    1.051744    11.00000   -1.20000
AFIX   0
C00G  1    0.160616    0.717063    0.816113    11.00000    0.02005    0.01824 =
         0.01424    0.00027   -0.00026    0.00003
C00H  1    0.347604    0.695549    0.775670    11.00000    0.01880    0.01841 =
         0.01662    0.00052   -0.00065    0.00153
AFIX  43
H00H  2    0.424086    0.654919    0.792596    11.00000   -1.20000
AFIX   0
C00I  1   -0.346276    0.940582    0.715696    11.00000    0.02084    0.02416 =
         0.01791   -0.00364   -0.00047    0.00357
AFIX  43
H00I  2   -0.497167    0.944347    0.728663    11.00000   -1.20000
AFIX   0
C00J  1   -0.144522    0.683051    0.908450    11.00000    0.02088    0.01984 =
         0.02012   -0.00030    0.00109    0.00179
AFIX  43
H00J  2   -0.237717    0.716034    0.882587    11.00000   -1.20000
AFIX   0
C00K  1    0.694604    0.747262    0.595740    11.00000    0.02238    0.01915 =
         0.02081    0.00366    0.00302    0.00238
AFIX  43
H00K  2    0.636657    0.789672    0.575116    11.00000   -1.20000
AFIX   0
C00L  1    0.132669    0.590783    0.980370    11.00000    0.02938    0.02014 =
         0.01727    0.00197    0.00295    0.00175
AFIX  43
H00L  2    0.229387    0.558752    1.006098    11.00000   -1.20000
AFIX   0
C00M  1   -0.239597    0.994521    0.676666    11.00000    0.03002    0.01779 =
         0.01712   -0.00115   -0.00243    0.00583
AFIX  43
H00M  2   -0.314844    1.036233    0.662894    11.00000   -1.20000
AFIX   0
C00N  1   -0.020210    0.985890    0.658313    11.00000    0.03191    0.01957 =
         0.02120    0.00379    0.00395    0.00100
AFIX  43
H00N  2    0.052945    1.023007    0.631879    11.00000   -1.20000
AFIX   0
C00O  1    0.872554    0.713286    0.560755    11.00000    0.02871    0.02375 =
         0.02034    0.00350    0.00921    0.00140
AFIX  43
H00O  2    0.945927    0.730162    0.514288    11.00000   -1.20000
AFIX   0
C00P  1    1.145394    0.550367    0.638018    11.00000    0.03658    0.02736 =
         0.02539    0.00352    0.00330    0.00879
AFIX  23
H00D  2    1.004529    0.531156    0.657139    11.00000   -1.20000
H00E  2    1.225672    0.568645    0.685840    11.00000   -1.20000
AFIX   0
C00Q  1    1.268334    0.633796    0.529196    11.00000    0.02073    0.03074 =
         0.02112   -0.00100    0.00541    0.00061
AFIX  23
H00G  2    1.410761    0.612956    0.545158    11.00000   -1.20000
H00P  2    1.280915    0.684851    0.535936    11.00000   -1.20000
AFIX   0
C00R  1    1.277553    0.491911    0.601911    11.00000    0.04145    0.03095 =
         0.05378    0.00763    0.01634    0.01449
AFIX 137
H00Q  2    1.204789    0.475285    0.552439    11.00000   -1.50000
H00R  2    1.289109    0.453632    0.640912    11.00000   -1.50000
H00S  2    1.424588    0.508852    0.588934    11.00000   -1.50000
AFIX   0
C00S  1    1.223974    0.617790    0.440863    11.00000    0.03896    0.04350 =
         0.02209   -0.00279    0.00602    0.00367
AFIX 137
H00T  2    1.339522    0.638412    0.407799    11.00000   -1.50000
H00U  2    1.081728    0.637350    0.424749    11.00000   -1.50000
H00V  2    1.221956    0.567246    0.432859    11.00000   -1.50000
AFIX   0
HKLF 4


REM  1_a.res in P2(1)/n
REM R1 =  0.0470 for    3170 Fo > 4sig(Fo)  and  0.0553 for all    3603 data
REM    255 parameters refined using      0 restraints

END

WGHT      0.0860      1.1365

REM Highest difference peak  0.303,  deepest hole -0.443,  1-sigma level  0.080
Q1    1   0.9046  0.6775  0.5733  11.00000  0.05    0.30
Q2    1   0.7193  0.6966  0.6800  11.00000  0.05    0.28
Q3    1   1.4077  0.5486  0.5041  11.00000  0.05    0.25
Q4    1   1.2387  0.5224  0.6225  11.00000  0.05    0.25
Q5    1   0.8214  0.7311  0.7165  11.00000  0.05    0.24
Q6    1   0.1933  1.0114  0.6250  11.00000  0.05    0.23
Q7    1   0.7610  0.7186  0.7397  11.00000  0.05    0.23
Q8    1   0.1680  0.5154  0.9986  11.00000  0.05    0.23
Q9    1   0.6251  0.7202  0.7750  11.00000  0.05    0.23
Q10   1  -0.0460  0.6839  0.9005  11.00000  0.05    0.22
;
_shelx_res_checksum              58162
_olex2_submission_special_instructions 'No special instructions were received'
####################################################################### 
# 
# This file contains crystal structure data downloaded from the 
# Cambridge Structural Database (CSD) hosted by the Cambridge 
# Crystallographic Data Centre (CCDC).
# 
# Full information about CCDC data access policies and citation 
# guidelines are available at http://www.ccdc.cam.ac.uk/access/V1 
# 
# Audit and citation data items may have been added by the CCDC. 
# Please retain this information to preserve the provenance of 
# this file and to allow appropriate attribution of the data. 
# 
#######################################################################

data_a
_database_code_depnum_ccdc_archive 'CCDC 1908473'
loop_
_audit_author_name
_audit_author_address
fbs
;anhui unversity
China
;
_audit_update_record             
;
2019-04-08 deposited with the CCDC.	2019-06-07 downloaded from the CCDC.
;

_audit_creation_method           SHELXL-2014/6
_chemical_name_systematic        ?
_chemical_name_common            ?
_chemical_melting_point          ?
_chemical_formula_moiety         ?
_chemical_formula_sum            'C46 H44 N10 O6 S2 Zn'
_chemical_formula_weight         962.40

loop_
_atom_type_symbol
_atom_type_description
_atom_type_scat_dispersion_real
_atom_type_scat_dispersion_imag
_atom_type_scat_source
C C 0.0033 0.0016 'International Tables Vol C Tables 4.2.6.8 and 6.1.1.4'
H H 0.0000 0.0000 'International Tables Vol C Tables 4.2.6.8 and 6.1.1.4'
N N 0.0061 0.0033 'International Tables Vol C Tables 4.2.6.8 and 6.1.1.4'
O O 0.0106 0.0060 'International Tables Vol C Tables 4.2.6.8 and 6.1.1.4'
Zn Zn 0.2839 1.4301 'International Tables Vol C Tables 4.2.6.8 and 6.1.1.4'
S S 0.1246 0.1234 'International Tables Vol C Tables 4.2.6.8 and 6.1.1.4'

_space_group_crystal_system      triclinic
_space_group_IT_number           2
_space_group_name_H-M_alt        'P -1'
_space_group_name_Hall           '-P 1'

_shelx_space_group_comment       
;
The symmetry employed for this shelxl refinement is uniquely defined
by the following loop, which should always be used as a source of
symmetry information in preference to the above space-group names.
They are only intended as comments.
;

loop_
_space_group_symop_operation_xyz
'x, y, z'
'-x, -y, -z'

_cell_length_a                   13.074(2)
_cell_length_b                   13.076(2)
_cell_length_c                   15.476(3)
_cell_angle_alpha                99.480(2)
_cell_angle_beta                 95.071(2)
_cell_angle_gamma                105.389(2)
_cell_volume                     2491.7(7)
_cell_formula_units_Z            2
_cell_measurement_temperature    296(2)
_cell_measurement_reflns_used    17940
_cell_measurement_theta_min      2.25
_cell_measurement_theta_max      26.07

_exptl_crystal_description       block
_exptl_crystal_colour            red
_exptl_crystal_density_meas      ?
_exptl_crystal_density_method    ?
_exptl_crystal_density_diffrn    1.283
_exptl_crystal_F_000             1000
_exptl_transmission_factor_min   ?
_exptl_transmission_factor_max   ?
_exptl_crystal_size_max          0.3
_exptl_crystal_size_mid          0.2
_exptl_crystal_size_min          0.1
_exptl_absorpt_coefficient_mu    0.632
_shelx_estimated_absorpt_T_min   0.393
_shelx_estimated_absorpt_T_max   0.440
_exptl_absorpt_correction_type   multi-scan
_exptl_absorpt_correction_T_min  0.393
_exptl_absorpt_correction_T_max  0.440
_exptl_absorpt_process_details   '(SADABS; Sheldrick, 2003)'
_exptl_absorpt_special_details   ?
_diffrn_ambient_temperature      296(2)
_diffrn_radiation_wavelength     0.71073
_diffrn_radiation_type           MoK\a
_diffrn_source                   ?
_diffrn_measurement_device_type  'Bruker Apex2 CCD'
_diffrn_measurement_method       '\w scans'
_diffrn_detector_area_resol_mean ?
_diffrn_reflns_number            17940
_diffrn_reflns_av_unetI/netI     0.0377
_diffrn_reflns_av_R_equivalents  0.0254
_diffrn_reflns_limit_h_min       -15
_diffrn_reflns_limit_h_max       15
_diffrn_reflns_limit_k_min       -14
_diffrn_reflns_limit_k_max       15
_diffrn_reflns_limit_l_min       -18
_diffrn_reflns_limit_l_max       18
_diffrn_reflns_theta_min         1.631
_diffrn_reflns_theta_max         25.249
_diffrn_reflns_theta_full        25.242
_diffrn_measured_fraction_theta_max 0.983
_diffrn_measured_fraction_theta_full 0.983
_diffrn_reflns_Laue_measured_fraction_max 0.983
_diffrn_reflns_Laue_measured_fraction_full 0.983
_diffrn_reflns_point_group_measured_fraction_max 0.983
_diffrn_reflns_point_group_measured_fraction_full 0.983
_reflns_number_total             8879
_reflns_number_gt                6793
_reflns_threshold_expression     'I > 2\s(I)'
_reflns_Friedel_coverage         0.000
_reflns_Friedel_fraction_max     .
_reflns_Friedel_fraction_full    .

_reflns_special_details          
;
 Reflections were merged by SHELXL according to the crystal
 class for the calculation of statistics and refinement.
 
 _reflns_Friedel_fraction is defined as the number of unique
 Friedel pairs measured divided by the number that would be
 possible theoretically, ignoring centric projections and
 systematic absences.
;

loop_
_platon_squeeze_void_nr
_platon_squeeze_void_average_x
_platon_squeeze_void_average_y
_platon_squeeze_void_average_z
_platon_squeeze_void_volume
_platon_squeeze_void_count_electrons
_platon_squeeze_void_content
1 0.076 0.729 0.067 14 10 ' '
2 0.500 0.500 0.500 265 70 ' '
3 0.923 0.271 0.933 14 10 ' '
_platon_squeeze_details          
;
;
_computing_data_collection       'APEX2 (Bruker, 2005)'
_computing_cell_refinement       'SAINT (Bruker, 2005)'
_computing_data_reduction        SAINT
_computing_structure_solution    'SHELXL-2014/6 (Sheldrick, 2014)'
_computing_structure_refinement  'SHELXL-2014/6 (Sheldrick, 2014)'
_computing_molecular_graphics    SHELXTL
_computing_publication_material  SHELXTL
_refine_special_details          ?
_refine_ls_structure_factor_coef Fsqd
_refine_ls_matrix_type           full
_refine_ls_weighting_scheme      calc
_refine_ls_weighting_details     
'w=1/[\s^2^(Fo^2^)+(0.1688P)^2^+0.0782P] where P=(Fo^2^+2Fc^2^)/3'
_atom_sites_solution_primary     ?
_atom_sites_solution_secondary   ?
_atom_sites_solution_hydrogens   mixed
_refine_ls_hydrogen_treatment    constr
_refine_ls_extinction_method     none
_refine_ls_extinction_coef       .
_refine_ls_number_reflns         8879
_refine_ls_number_parameters     590
_refine_ls_number_restraints     1
_refine_ls_R_factor_all          0.0837
_refine_ls_R_factor_gt           0.0694
_refine_ls_wR_factor_ref         0.2337
_refine_ls_wR_factor_gt          0.2161
_refine_ls_goodness_of_fit_ref   1.089
_refine_ls_restrained_S_all      1.089
_refine_ls_shift/su_max          0.065
_refine_ls_shift/su_mean         0.006

loop_
_atom_site_label
_atom_site_type_symbol
_atom_site_fract_x
_atom_site_fract_y
_atom_site_fract_z
_atom_site_U_iso_or_equiv
_atom_site_adp_type
_atom_site_occupancy
_atom_site_site_symmetry_order
_atom_site_calc_flag
_atom_site_refinement_flags_posn
_atom_site_refinement_flags_adp
_atom_site_refinement_flags_occupancy
_atom_site_disorder_assembly
_atom_site_disorder_group
C1 C 1.0647(3) 0.1528(3) 0.0636(2) 0.0618(9) Uani 1 1 d . . . . .
H1 H 1.0244 0.1925 0.0391 0.074 Uiso 1 1 calc R U . . .
C2 C 1.1207(4) 0.1013(4) 0.0103(3) 0.0716(11) Uani 1 1 d . . . . .
H2 H 1.1186 0.1054 -0.0492 0.086 Uiso 1 1 calc R U . . .
C3 C 1.1795(4) 0.0438(4) 0.0466(3) 0.0784(12) Uani 1 1 d . . . . .
H3 H 1.2184 0.0078 0.0116 0.094 Uiso 1 1 calc R U . . .
C4 C 1.1821(4) 0.0383(4) 0.1362(3) 0.0710(11) Uani 1 1 d . . . . .
H4 H 1.2233 0.0002 0.1618 0.085 Uiso 1 1 calc R U . . .
C5 C 1.1218(3) 0.0910(3) 0.1853(2) 0.0543(8) Uani 1 1 d . . . . .
C6 C 1.1181(3) 0.0917(3) 0.2814(2) 0.0569(9) Uani 1 1 d . . . . .
C7 C 1.1678(3) 0.0333(4) 0.3288(3) 0.0645(10) Uani 1 1 d . . . . .
H7 H 1.2057 -0.0104 0.3008 0.077 Uiso 1 1 calc R U . . .
C8 C 1.1606(3) 0.0405(4) 0.4207(3) 0.0662(10) Uani 1 1 d . . . . .
C9 C 1.0990(3) 0.1073(4) 0.4575(3) 0.0692(11) Uani 1 1 d . . . . .
H9 H 1.0904 0.1137 0.5170 0.083 Uiso 1 1 calc R U . . .
C10 C 1.0525(3) 0.1620(4) 0.4058(2) 0.0614(9) Uani 1 1 d . . . . .
C11 C 0.9904(3) 0.2368(3) 0.4388(2) 0.0604(9) Uani 1 1 d . . . . .
C12 C 0.9772(4) 0.2635(5) 0.5260(3) 0.0844(14) Uani 1 1 d . . . . .
H12 H 1.0078 0.2341 0.5687 0.101 Uiso 1 1 calc R U . . .
C13 C 0.9174(4) 0.3352(5) 0.5500(3) 0.0920(15) Uani 1 1 d . . . . .
H13 H 0.9073 0.3532 0.6087 0.110 Uiso 1 1 calc R U . . .
C14 C 0.8743(4) 0.3783(4) 0.4870(4) 0.0861(14) Uani 1 1 d . . . . .
H14 H 0.8350 0.4268 0.5017 0.103 Uiso 1 1 calc R U . . .
C15 C 0.8901(4) 0.3486(4) 0.4011(3) 0.0733(11) Uani 1 1 d . . . . .
H15 H 0.8604 0.3782 0.3579 0.088 Uiso 1 1 calc R U . . .
C16 C 1.2129(4) -0.0143(4) 0.4745(3) 0.0790(13) Uani 1 1 d . . . . .
C17 C 1.2244(4) -0.0086(5) 0.5634(3) 0.0873(15) Uani 1 1 d . . . . .
H17 H 1.1911 0.0323 0.6001 0.105 Uiso 1 1 calc R U . . .
C18 C 1.2870(5) -0.0654(6) 0.5965(4) 0.1017(19) Uani 1 1 d . . . . .
H18 H 1.3006 -0.0663 0.6563 0.122 Uiso 1 1 calc R U . . .
C19 C 1.3274(4) -0.1206(4) 0.5319(4) 0.0847(14) Uani 1 1 d . . . . .
C20 C 1.4235(6) -0.2046(6) 0.6270(5) 0.123(2) Uani 1 1 d . . . . .
H20A H 1.4374 -0.2745 0.6220 0.148 Uiso 1 1 calc R U . . .
H20B H 1.3648 -0.2058 0.6614 0.148 Uiso 1 1 calc R U . . .
C21 C 1.5187(7) -0.1214(9) 0.6747(6) 0.167(4) Uani 1 1 d . . . . .
H21A H 1.5502 -0.1483 0.7213 0.251 Uiso 1 1 calc R U . . .
H21B H 1.4989 -0.0583 0.6996 0.251 Uiso 1 1 calc R U . . .
H21C H 1.5695 -0.1029 0.6346 0.251 Uiso 1 1 calc R U . . .
C22 C 1.4244(6) -0.2406(5) 0.4637(5) 0.1117(19) Uani 1 1 d . U . . .
H22A H 1.3684 -0.2553 0.4140 0.134 Uiso 1 1 calc R U . . .
H22B H 1.4321 -0.3096 0.4738 0.134 Uiso 1 1 calc R U . . .
C23 C 1.5266(8) -0.1782(8) 0.4388(6) 0.161(3) Uani 1 1 d . . . . .
H23A H 1.5227 -0.1069 0.4342 0.242 Uiso 1 1 calc R U . . .
H23B H 1.5382 -0.2145 0.3830 0.242 Uiso 1 1 calc R U . . .
H23C H 1.5848 -0.1729 0.4833 0.242 Uiso 1 1 calc R U . . .
C24 C 0.7929(4) 0.0162(3) 0.1994(3) 0.0710(11) Uani 1 1 d . . . . .
H24 H 0.8384 -0.0118 0.2319 0.085 Uiso 1 1 calc R U . . .
C25 C 0.6910(4) -0.0488(4) 0.1655(3) 0.0817(13) Uani 1 1 d . . . . .
H25 H 0.6684 -0.1193 0.1749 0.098 Uiso 1 1 calc R U . . .
C26 C 0.6249(4) -0.0086(4) 0.1185(3) 0.0801(13) Uani 1 1 d . . . . .
H26 H 0.5552 -0.0502 0.0964 0.096 Uiso 1 1 calc R U . . .
C27 C 0.6617(3) 0.0954(4) 0.1035(3) 0.0681(10) Uani 1 1 d . . . . .
H27 H 0.6174 0.1236 0.0698 0.082 Uiso 1 1 calc R U . . .
C28 C 0.7640(3) 0.1568(3) 0.1385(2) 0.0528(8) Uani 1 1 d . . . . .
C29 C 0.8124(3) 0.2680(3) 0.1241(2) 0.0518(8) Uani 1 1 d . . . . .
C30 C 0.7624(3) 0.3199(3) 0.0702(2) 0.0549(8) Uani 1 1 d . . . . .
H30 H 0.6936 0.2849 0.0408 0.066 Uiso 1 1 calc R U . . .
C31 C 0.8134(3) 0.4233(3) 0.0593(2) 0.0544(8) Uani 1 1 d . . . . .
C32 C 0.9182(3) 0.4718(3) 0.1055(2) 0.0541(8) Uani 1 1 d . . . . .
H32 H 0.9558 0.5412 0.1004 0.065 Uiso 1 1 calc R U . . .
C33 C 0.9636(3) 0.4164(3) 0.1574(2) 0.0501(8) Uani 1 1 d . . . . .
C34 C 1.0727(3) 0.4595(3) 0.2080(2) 0.0493(7) Uani 1 1 d . . . . .
C35 C 1.1389(3) 0.5602(3) 0.2085(3) 0.0618(9) Uani 1 1 d . . . . .
H35 H 1.1164 0.6062 0.1763 0.074 Uiso 1 1 calc R U . . .
C36 C 1.2397(4) 0.5927(4) 0.2576(3) 0.0729(11) Uani 1 1 d . . . . .
H36 H 1.2857 0.6609 0.2591 0.088 Uiso 1 1 calc R U . . .
C37 C 1.2710(4) 0.5222(4) 0.3044(3) 0.0743(11) Uani 1 1 d . . . . .
H37 H 1.3387 0.5415 0.3371 0.089 Uiso 1 1 calc R U . . .
C38 C 1.1993(3) 0.4227(4) 0.3013(3) 0.0669(10) Uani 1 1 d . . . . .
H38 H 1.2195 0.3760 0.3342 0.080 Uiso 1 1 calc R U . . .
C39 C 0.7635(3) 0.4807(3) 0.0042(3) 0.0617(9) Uani 1 1 d . . . . .
C40 C 0.7972(4) 0.5845(4) -0.0085(3) 0.0766(12) Uani 1 1 d . . . . .
H40 H 0.8627 0.6321 0.0188 0.092 Uiso 1 1 calc R U . . .
C41 C 0.7266(4) 0.6136(4) -0.0650(4) 0.0832(13) Uani 1 1 d . . . . .
H41 H 0.7403 0.6817 -0.0797 0.100 Uiso 1 1 calc R U . . .
C42 C 0.6347(4) 0.5322(4) -0.0971(3) 0.0790(12) Uani 1 1 d . . . . .
C43 C 0.5562(6) 0.6307(7) -0.1906(5) 0.128(3) Uani 1 1 d . . . . .
H43A H 0.5080 0.6115 -0.2459 0.154 Uiso 1 1 d R U . . .
H43B H 0.6280 0.6623 -0.2029 0.154 Uiso 1 1 d R U . . .
C44 C 0.5272(9) 0.7139(10) -0.1242(9) 0.201(6) Uani 1 1 d . . . . .
H44A H 0.5428 0.7017 -0.0655 0.302 Uiso 1 1 calc R U . . .
H44B H 0.4523 0.7073 -0.1366 0.302 Uiso 1 1 calc R U . . .
H44C H 0.5683 0.7851 -0.1283 0.302 Uiso 1 1 calc R U . . .
C46 C 0.4113(13) 0.4237(15) -0.1529(7) 0.274(10) Uani 1 1 d . . . . .
H46A H 0.3747 0.3586 -0.1347 0.412 Uiso 1 1 calc R U . . .
H46B H 0.3602 0.4592 -0.1717 0.412 Uiso 1 1 calc R U . . .
H46C H 0.4613 0.4710 -0.1042 0.412 Uiso 1 1 calc R U . . .
C45 C 0.4600(9) 0.4012(12) -0.2148(8) 0.198(6) Uani 1 1 d . . . . .
H45A H 0.4261 0.4015 -0.2731 0.237 Uiso 1 1 calc R U . . .
H45B H 0.4870 0.3390 -0.2138 0.237 Uiso 1 1 calc R U . . .
N1 N 1.0647(2) 0.1493(2) 0.15008(19) 0.0541(7) Uani 1 1 d . . . . .
N2 N 1.0615(3) 0.1541(3) 0.3190(2) 0.0565(7) Uani 1 1 d . . . . .
N3 N 0.9461(3) 0.2791(3) 0.3764(2) 0.0630(8) Uani 1 1 d . . . . .
N4 N 1.3909(4) -0.1892(4) 0.5395(3) 0.0965(12) Uani 1 1 d . U . . .
N5 N 0.8286(2) 0.1173(2) 0.1873(2) 0.0552(7) Uani 1 1 d . . . . .
N6 N 0.9103(2) 0.3162(2) 0.16670(19) 0.0486(6) Uani 1 1 d . . . . .
N7 N 1.1030(2) 0.3905(3) 0.2538(2) 0.0561(7) Uani 1 1 d . . . . .
N8 N 0.5524(4) 0.5336(5) -0.1544(4) 0.1177(19) Uani 1 1 d . . . . .
N10 N 0.6436(4) 0.1494(4) 0.8336(5) 0.1042(15) Uani 1 1 d . . . . .
N12 N 0.0837(9) 0.2088(8) 0.7498(5) 0.182(4) Uani 1 1 d . . . . .
O1 O 0.7327(5) 0.1699(5) 0.8059(5) 0.161(2) Uani 1 1 d . . . . .
O2 O 0.6451(5) 0.1218(5) 0.8994(4) 0.1355(17) Uani 1 1 d . . . . .
O3 O 0.5696(5) 0.1660(5) 0.7912(4) 0.151(2) Uani 1 1 d . . . . .
O4 O 0.0411(13) 0.2824(10) 0.7492(6) 0.329(8) Uani 1 1 d . . . . .
O5 O 0.0586(8) 0.1718(7) 0.8212(6) 0.229(4) Uani 1 1 d . . . . .
O6 O 0.1162(6) 0.1647(6) 0.6895(3) 0.183(3) Uani 1 1 d . . . . .
S2 S 1.28638(10) -0.09747(11) 0.42850(8) 0.0780(3) Uani 1 1 d . . . . .
S3 S 0.63845(10) 0.41638(10) -0.05693(8) 0.0797(4) Uani 1 1 d . . . . .
Zn1 Zn 0.98491(3) 0.23448(3) 0.24316(3) 0.0548(2) Uani 1 1 d . . . . .

loop_
_atom_site_aniso_label
_atom_site_aniso_U_11
_atom_site_aniso_U_22
_atom_site_aniso_U_33
_atom_site_aniso_U_23
_atom_site_aniso_U_13
_atom_site_aniso_U_12
C1 0.085(2) 0.064(2) 0.044(2) 0.0218(17) 0.0126(17) 0.0269(19)
C2 0.107(3) 0.072(2) 0.043(2) 0.0196(19) 0.023(2) 0.028(2)
C3 0.116(3) 0.081(3) 0.054(2) 0.017(2) 0.033(2) 0.045(3)
C4 0.097(3) 0.081(3) 0.055(2) 0.028(2) 0.025(2) 0.045(2)
C5 0.0648(19) 0.062(2) 0.0455(19) 0.0212(16) 0.0144(15) 0.0255(16)
C6 0.067(2) 0.071(2) 0.048(2) 0.0270(17) 0.0183(16) 0.0327(18)
C7 0.076(2) 0.085(3) 0.056(2) 0.035(2) 0.0237(18) 0.045(2)
C8 0.075(2) 0.089(3) 0.055(2) 0.036(2) 0.0165(18) 0.040(2)
C9 0.087(3) 0.101(3) 0.042(2) 0.032(2) 0.0227(18) 0.049(2)
C10 0.064(2) 0.089(3) 0.046(2) 0.0302(19) 0.0166(16) 0.0341(19)
C11 0.071(2) 0.077(2) 0.044(2) 0.0191(18) 0.0178(16) 0.0320(19)
C12 0.103(3) 0.121(4) 0.051(2) 0.027(2) 0.021(2) 0.059(3)
C13 0.105(4) 0.119(4) 0.065(3) 0.012(3) 0.032(3) 0.050(3)
C14 0.108(3) 0.097(3) 0.079(3) 0.025(3) 0.037(3) 0.060(3)
C15 0.084(3) 0.084(3) 0.068(3) 0.022(2) 0.021(2) 0.045(2)
C16 0.090(3) 0.109(4) 0.066(3) 0.047(3) 0.023(2) 0.052(3)
C17 0.096(3) 0.138(4) 0.057(3) 0.048(3) 0.026(2) 0.060(3)
C18 0.114(4) 0.161(6) 0.071(3) 0.064(4) 0.023(3) 0.080(4)
C19 0.088(3) 0.096(3) 0.084(3) 0.042(3) 0.003(3) 0.038(3)
C20 0.125(5) 0.131(5) 0.120(5) 0.053(4) -0.021(4) 0.044(4)
C21 0.169(8) 0.198(10) 0.122(7) 0.069(7) -0.018(6) 0.019(7)
C22 0.128(5) 0.086(4) 0.121(4) 0.007(3) -0.027(4) 0.052(3)
C23 0.168(8) 0.174(9) 0.140(7) 0.001(6) 0.035(6) 0.061(7)
C24 0.092(3) 0.065(2) 0.066(3) 0.033(2) 0.027(2) 0.024(2)
C25 0.096(3) 0.069(3) 0.079(3) 0.033(2) 0.021(2) 0.010(2)
C26 0.081(3) 0.071(3) 0.083(3) 0.022(2) 0.021(2) 0.004(2)
C27 0.065(2) 0.074(3) 0.069(3) 0.024(2) 0.0134(19) 0.0183(19)
C28 0.0616(19) 0.0540(19) 0.0494(19) 0.0165(15) 0.0174(15) 0.0205(16)
C29 0.0600(19) 0.0560(19) 0.0486(19) 0.0183(15) 0.0158(15) 0.0248(16)
C30 0.0583(19) 0.060(2) 0.049(2) 0.0163(16) 0.0048(15) 0.0200(16)
C31 0.066(2) 0.058(2) 0.0461(19) 0.0126(16) 0.0064(15) 0.0279(17)
C32 0.0624(19) 0.0515(18) 0.054(2) 0.0169(16) 0.0083(16) 0.0221(16)
C33 0.0631(19) 0.0511(18) 0.0399(17) 0.0115(14) 0.0094(14) 0.0205(15)
C34 0.0591(18) 0.0546(18) 0.0407(17) 0.0131(14) 0.0119(14) 0.0233(15)
C35 0.072(2) 0.062(2) 0.055(2) 0.0207(17) 0.0060(17) 0.0200(18)
C36 0.076(3) 0.064(2) 0.071(3) 0.012(2) 0.004(2) 0.012(2)
C37 0.068(2) 0.080(3) 0.069(3) 0.011(2) -0.007(2) 0.018(2)
C38 0.068(2) 0.076(3) 0.063(2) 0.022(2) 0.0050(18) 0.027(2)
C39 0.073(2) 0.066(2) 0.052(2) 0.0197(18) 0.0023(17) 0.0282(18)
C40 0.086(3) 0.067(3) 0.079(3) 0.027(2) -0.010(2) 0.024(2)
C41 0.098(3) 0.074(3) 0.088(3) 0.036(2) 0.002(3) 0.034(3)
C42 0.088(3) 0.085(3) 0.077(3) 0.035(2) -0.002(2) 0.039(3)
C43 0.128(5) 0.158(6) 0.132(6) 0.071(5) -0.002(4) 0.080(5)
C44 0.201(10) 0.242(12) 0.278(14) 0.166(11) 0.141(10) 0.157(10)
C46 0.341(17) 0.50(3) 0.104(6) 0.020(10) 0.007(8) 0.37(2)
C45 0.219(11) 0.307(16) 0.168(9) 0.148(11) 0.053(8) 0.178(12)
N1 0.0709(17) 0.0570(16) 0.0433(16) 0.0231(13) 0.0152(13) 0.0230(14)
N2 0.0688(17) 0.0730(19) 0.0407(15) 0.0218(14) 0.0181(13) 0.0321(15)
N3 0.0753(19) 0.076(2) 0.0499(18) 0.0210(15) 0.0176(15) 0.0343(16)
N4 0.110(3) 0.104(3) 0.088(3) 0.038(2) -0.009(2) 0.046(3)
N5 0.0686(17) 0.0577(17) 0.0495(17) 0.0254(14) 0.0152(13) 0.0239(14)
N6 0.0546(15) 0.0527(15) 0.0443(15) 0.0160(12) 0.0095(12) 0.0203(13)
N7 0.0630(17) 0.0627(18) 0.0483(17) 0.0162(14) 0.0054(13) 0.0254(14)
N8 0.102(3) 0.114(4) 0.136(4) 0.064(3) -0.037(3) 0.021(3)
N10 0.091(3) 0.100(3) 0.131(5) 0.037(3) 0.028(3) 0.030(3)
N12 0.305(11) 0.201(8) 0.098(5) 0.034(5) 0.014(6) 0.171(8)
O1 0.147(4) 0.151(5) 0.211(6) 0.073(4) 0.059(4) 0.053(4)
O2 0.155(4) 0.163(5) 0.097(3) 0.044(3) 0.009(3) 0.052(3)
O3 0.134(4) 0.160(5) 0.162(5) 0.046(4) 0.002(4) 0.042(4)
O4 0.62(2) 0.364(15) 0.190(9) 0.123(9) 0.148(11) 0.391(17)
O5 0.297(9) 0.222(8) 0.172(6) 0.129(6) -0.024(6) 0.044(7)
O6 0.296(8) 0.262(7) 0.079(3) 0.049(4) 0.062(4) 0.208(7)
S2 0.0937(8) 0.0963(8) 0.0637(7) 0.0334(6) 0.0095(5) 0.0503(6)
S3 0.0845(7) 0.0761(7) 0.0787(8) 0.0332(6) -0.0155(6) 0.0210(5)
Zn1 0.0660(3) 0.0637(3) 0.0472(3) 0.0247(2) 0.01269(19) 0.0298(2)

_geom_special_details            
;
 All esds (except the esd in the dihedral angle between two l.s. planes)
 are estimated using the full covariance matrix.  The cell esds are taken
 into account individually in the estimation of esds in distances, angles
 and torsion angles; correlations between esds in cell parameters are only
 used when they are defined by crystal symmetry.  An approximate (isotropic)
 treatment of cell esds is used for estimating esds involving l.s. planes.
;

loop_
_geom_bond_atom_site_label_1
_geom_bond_atom_site_label_2
_geom_bond_distance
_geom_bond_site_symmetry_2
_geom_bond_publ_flag
C1 N1 1.346(5) . ?
C1 C2 1.362(6) . ?
C1 H1 0.9300 . ?
C2 C3 1.357(7) . ?
C2 H2 0.9300 . ?
C3 C4 1.398(6) . ?
C3 H3 0.9300 . ?
C4 C5 1.377(5) . ?
C4 H4 0.9300 . ?
C5 N1 1.342(5) . ?
C5 C6 1.492(5) . ?
C6 N2 1.339(5) . ?
C6 C7 1.380(5) . ?
C7 C8 1.424(5) . ?
C7 H7 0.9300 . ?
C8 C9 1.424(6) . ?
C8 C16 1.424(6) . ?
C9 C10 1.360(5) . ?
C9 H9 0.9300 . ?
C10 N2 1.349(5) . ?
C10 C11 1.486(6) . ?
C11 N3 1.351(5) . ?
C11 C12 1.374(6) . ?
C12 C13 1.398(7) . ?
C12 H12 0.9300 . ?
C13 C14 1.355(7) . ?
C13 H13 0.9300 . ?
C14 C15 1.372(7) . ?
C14 H14 0.9300 . ?
C15 N3 1.341(5) . ?
C15 H15 0.9300 . ?
C16 C17 1.358(6) . ?
C16 S2 1.742(5) . ?
C17 C18 1.363(7) . ?
C17 H17 0.9300 . ?
C18 C19 1.362(8) . ?
C18 H18 0.9300 . ?
C19 N4 1.386(6) . ?
C19 S2 1.742(5) . ?
C20 N4 1.445(8) . ?
C20 C21 1.459(11) . ?
C20 H20A 0.9700 . ?
C20 H20B 0.9700 . ?
C21 H21A 0.9600 . ?
C21 H21B 0.9600 . ?
C21 H21C 0.9600 . ?
C22 N4 1.417(9) . ?
C22 C23 1.488(11) . ?
C22 H22A 0.9700 . ?
C22 H22B 0.9700 . ?
C23 H23A 0.9600 . ?
C23 H23B 0.9600 . ?
C23 H23C 0.9600 . ?
C24 N5 1.330(5) . ?
C24 C25 1.379(7) . ?
C24 H24 0.9300 . ?
C25 C26 1.345(7) . ?
C25 H25 0.9300 . ?
C26 C27 1.382(6) . ?
C26 H26 0.9300 . ?
C27 C28 1.374(6) . ?
C27 H27 0.9300 . ?
C28 N5 1.340(5) . ?
C28 C29 1.486(5) . ?
C29 N6 1.325(5) . ?
C29 C30 1.382(5) . ?
C30 C31 1.385(5) . ?
C30 H30 0.9300 . ?
C31 C32 1.417(5) . ?
C31 C39 1.444(5) . ?
C32 C33 1.363(5) . ?
C32 H32 0.9300 . ?
C33 N6 1.348(4) . ?
C33 C34 1.482(5) . ?
C34 N7 1.351(5) . ?
C34 C35 1.368(5) . ?
C35 C36 1.384(6) . ?
C35 H35 0.9300 . ?
C36 C37 1.380(7) . ?
C36 H36 0.9300 . ?
C37 C38 1.378(6) . ?
C37 H37 0.9300 . ?
C38 N7 1.325(5) . ?
C38 H38 0.9300 . ?
C39 C40 1.364(6) . ?
C39 S3 1.736(4) . ?
C40 C41 1.385(6) . ?
C40 H40 0.9300 . ?
C41 C42 1.366(7) . ?
C41 H41 0.9300 . ?
C42 N8 1.339(6) . ?
C42 S3 1.740(5) . ?
C43 N8 1.461(8) . ?
C43 C44 1.517(14) . ?
C43 H43A 0.9700 . ?
C43 H43B 0.9700 . ?
C44 H44A 0.9600 . ?
C44 H44B 0.9600 . ?
C44 H44C 0.9600 . ?
C46 C45 1.235(13) . ?
C46 H46A 0.9600 . ?
C46 H46B 0.9600 . ?
C46 H46C 0.9600 . ?
C45 N8 1.867(16) . ?
C45 H45A 0.9700 . ?
C45 H45B 0.9700 . ?
N1 Zn1 2.181(3) . ?
N2 Zn1 2.059(3) . ?
N3 Zn1 2.189(3) . ?
N5 Zn1 2.205(3) . ?
N6 Zn1 2.063(3) . ?
N7 Zn1 2.178(3) . ?
N10 O2 1.134(7) . ?
N10 O3 1.209(7) . ?
N10 O1 1.254(7) . ?
N12 O6 1.186(8) . ?
N12 O4 1.234(9) . ?
N12 O5 1.312(10) . ?

loop_
_geom_angle_atom_site_label_1
_geom_angle_atom_site_label_2
_geom_angle_atom_site_label_3
_geom_angle
_geom_angle_site_symmetry_1
_geom_angle_site_symmetry_3
_geom_angle_publ_flag
N1 C1 C2 123.3(4) . . ?
N1 C1 H1 118.3 . . ?
C2 C1 H1 118.3 . . ?
C3 C2 C1 118.1(4) . . ?
C3 C2 H2 120.9 . . ?
C1 C2 H2 120.9 . . ?
C2 C3 C4 120.5(4) . . ?
C2 C3 H3 119.8 . . ?
C4 C3 H3 119.8 . . ?
C5 C4 C3 117.9(4) . . ?
C5 C4 H4 121.0 . . ?
C3 C4 H4 121.0 . . ?
N1 C5 C4 121.9(3) . . ?
N1 C5 C6 115.0(3) . . ?
C4 C5 C6 123.1(3) . . ?
N2 C6 C7 122.0(3) . . ?
N2 C6 C5 114.2(3) . . ?
C7 C6 C5 123.8(3) . . ?
C6 C7 C8 119.5(3) . . ?
C6 C7 H7 120.3 . . ?
C8 C7 H7 120.3 . . ?
C9 C8 C7 116.4(3) . . ?
C9 C8 C16 120.9(4) . . ?
C7 C8 C16 122.6(4) . . ?
C10 C9 C8 120.2(3) . . ?
C10 C9 H9 119.9 . . ?
C8 C9 H9 119.9 . . ?
N2 C10 C9 122.0(4) . . ?
N2 C10 C11 113.9(3) . . ?
C9 C10 C11 124.1(3) . . ?
N3 C11 C12 120.6(4) . . ?
N3 C11 C10 115.2(3) . . ?
C12 C11 C10 124.2(4) . . ?
C11 C12 C13 119.6(5) . . ?
C11 C12 H12 120.2 . . ?
C13 C12 H12 120.2 . . ?
C14 C13 C12 119.4(4) . . ?
C14 C13 H13 120.3 . . ?
C12 C13 H13 120.3 . . ?
C13 C14 C15 118.4(4) . . ?
C13 C14 H14 120.8 . . ?
C15 C14 H14 120.8 . . ?
N3 C15 C14 123.2(4) . . ?
N3 C15 H15 118.4 . . ?
C14 C15 H15 118.4 . . ?
C17 C16 C8 130.9(5) . . ?
C17 C16 S2 108.3(4) . . ?
C8 C16 S2 120.6(3) . . ?
C16 C17 C18 117.0(5) . . ?
C16 C17 H17 121.5 . . ?
C18 C17 H17 121.5 . . ?
C19 C18 C17 112.3(5) . . ?
C19 C18 H18 123.8 . . ?
C17 C18 H18 123.8 . . ?
C18 C19 N4 129.0(5) . . ?
C18 C19 S2 110.7(4) . . ?
N4 C19 S2 120.3(4) . . ?
N4 C20 C21 114.1(6) . . ?
N4 C20 H20A 108.7 . . ?
C21 C20 H20A 108.7 . . ?
N4 C20 H20B 108.7 . . ?
C21 C20 H20B 108.7 . . ?
H20A C20 H20B 107.6 . . ?
C20 C21 H21A 109.5 . . ?
C20 C21 H21B 109.5 . . ?
H21A C21 H21B 109.5 . . ?
C20 C21 H21C 109.5 . . ?
H21A C21 H21C 109.5 . . ?
H21B C21 H21C 109.5 . . ?
N4 C22 C23 115.3(6) . . ?
N4 C22 H22A 108.5 . . ?
C23 C22 H22A 108.5 . . ?
N4 C22 H22B 108.4 . . ?
C23 C22 H22B 108.5 . . ?
H22A C22 H22B 107.5 . . ?
C22 C23 H23A 109.5 . . ?
C22 C23 H23B 109.5 . . ?
H23A C23 H23B 109.5 . . ?
C22 C23 H23C 109.5 . . ?
H23A C23 H23C 109.5 . . ?
H23B C23 H23C 109.5 . . ?
N5 C24 C25 122.6(4) . . ?
N5 C24 H24 118.7 . . ?
C25 C24 H24 118.7 . . ?
C26 C25 C24 118.8(4) . . ?
C26 C25 H25 120.6 . . ?
C24 C25 H25 120.6 . . ?
C25 C26 C27 119.3(4) . . ?
C25 C26 H26 120.3 . . ?
C27 C26 H26 120.3 . . ?
C28 C27 C26 119.6(4) . . ?
C28 C27 H27 120.2 . . ?
C26 C27 H27 120.2 . . ?
N5 C28 C27 120.8(3) . . ?
N5 C28 C29 115.3(3) . . ?
C27 C28 C29 123.8(3) . . ?
N6 C29 C30 120.8(3) . . ?
N6 C29 C28 115.0(3) . . ?
C30 C29 C28 124.3(3) . . ?
C29 C30 C31 120.8(3) . . ?
C29 C30 H30 119.6 . . ?
C31 C30 H30 119.6 . . ?
C30 C31 C32 116.8(3) . . ?
C30 C31 C39 122.6(3) . . ?
C32 C31 C39 120.7(3) . . ?
C33 C32 C31 119.7(3) . . ?
C33 C32 H32 120.1 . . ?
C31 C32 H32 120.1 . . ?
N6 C33 C32 121.4(3) . . ?
N6 C33 C34 114.7(3) . . ?
C32 C33 C34 123.9(3) . . ?
N7 C34 C35 121.9(3) . . ?
N7 C34 C33 114.4(3) . . ?
C35 C34 C33 123.7(3) . . ?
C34 C35 C36 119.2(4) . . ?
C34 C35 H35 120.4 . . ?
C36 C35 H35 120.4 . . ?
C37 C36 C35 119.0(4) . . ?
C37 C36 H36 120.5 . . ?
C35 C36 H36 120.5 . . ?
C38 C37 C36 118.4(4) . . ?
C38 C37 H37 120.8 . . ?
C36 C37 H37 120.8 . . ?
N7 C38 C37 123.1(4) . . ?
N7 C38 H38 118.5 . . ?
C37 C38 H38 118.5 . . ?
C40 C39 C31 130.6(4) . . ?
C40 C39 S3 109.7(3) . . ?
C31 C39 S3 119.7(3) . . ?
C39 C40 C41 114.9(4) . . ?
C39 C40 H40 122.5 . . ?
C41 C40 H40 122.5 . . ?
C42 C41 C40 113.1(4) . . ?
C42 C41 H41 123.4 . . ?
C40 C41 H41 123.4 . . ?
N8 C42 C41 127.7(5) . . ?
N8 C42 S3 121.7(4) . . ?
C41 C42 S3 110.5(3) . . ?
N8 C43 C44 110.0(7) . . ?
N8 C43 H43A 109.5 . . ?
C44 C43 H43A 111.2 . . ?
N8 C43 H43B 109.9 . . ?
C44 C43 H43B 108.2 . . ?
H43A C43 H43B 108.0 . . ?
C43 C44 H44A 109.5 . . ?
C43 C44 H44B 109.5 . . ?
H44A C44 H44B 109.5 . . ?
C43 C44 H44C 109.5 . . ?
H44A C44 H44C 109.5 . . ?
H44B C44 H44C 109.5 . . ?
C45 C46 H46A 109.5 . . ?
C45 C46 H46B 109.5 . . ?
H46A C46 H46B 109.5 . . ?
C45 C46 H46C 109.5 . . ?
H46A C46 H46C 109.5 . . ?
H46B C46 H46C 109.5 . . ?
C46 C45 N8 78.3(13) . . ?
C46 C45 H45A 115.5 . . ?
N8 C45 H45A 115.5 . . ?
C46 C45 H45B 115.5 . . ?
N8 C45 H45B 115.5 . . ?
H45A C45 H45B 112.5 . . ?
C5 N1 C1 118.3(3) . . ?
C5 N1 Zn1 115.0(2) . . ?
C1 N1 Zn1 126.6(3) . . ?
C6 N2 C10 119.9(3) . . ?
C6 N2 Zn1 119.9(2) . . ?
C10 N2 Zn1 120.2(3) . . ?
C15 N3 C11 118.7(3) . . ?
C15 N3 Zn1 126.2(3) . . ?
C11 N3 Zn1 114.9(2) . . ?
C19 N4 C22 120.6(5) . . ?
C19 N4 C20 118.0(6) . . ?
C22 N4 C20 121.4(5) . . ?
C24 N5 C28 118.8(3) . . ?
C24 N5 Zn1 127.1(3) . . ?
C28 N5 Zn1 114.1(2) . . ?
C29 N6 C33 120.5(3) . . ?
C29 N6 Zn1 119.8(2) . . ?
C33 N6 Zn1 119.6(2) . . ?
C38 N7 C34 118.4(3) . . ?
C38 N7 Zn1 125.9(3) . . ?
C34 N7 Zn1 115.6(2) . . ?
C42 N8 C43 119.7(5) . . ?
C42 N8 C45 118.0(5) . . ?
C43 N8 C45 119.1(5) . . ?
O2 N10 O3 128.1(7) . . ?
O2 N10 O1 113.8(7) . . ?
O3 N10 O1 118.0(7) . . ?
O6 N12 O4 126.8(8) . . ?
O6 N12 O5 126.5(9) . . ?
O4 N12 O5 104.4(10) . . ?
C16 S2 C19 91.6(2) . . ?
C39 S3 C42 91.8(2) . . ?
N2 Zn1 N6 179.18(11) . . ?
N2 Zn1 N7 103.63(12) . . ?
N6 Zn1 N7 75.68(11) . . ?
N2 Zn1 N1 75.87(11) . . ?
N6 Zn1 N1 103.70(11) . . ?
N7 Zn1 N1 93.75(11) . . ?
N2 Zn1 N3 75.67(12) . . ?
N6 Zn1 N3 104.75(12) . . ?
N7 Zn1 N3 92.43(12) . . ?
N1 Zn1 N3 151.54(12) . . ?
N2 Zn1 N5 105.02(12) . . ?
N6 Zn1 N5 75.65(11) . . ?
N7 Zn1 N5 151.23(12) . . ?
N1 Zn1 N5 90.73(11) . . ?
N3 Zn1 N5 97.04(12) . . ?

loop_
_geom_torsion_atom_site_label_1
_geom_torsion_atom_site_label_2
_geom_torsion_atom_site_label_3
_geom_torsion_atom_site_label_4
_geom_torsion
_geom_torsion_site_symmetry_1
_geom_torsion_site_symmetry_2
_geom_torsion_site_symmetry_3
_geom_torsion_site_symmetry_4
_geom_torsion_publ_flag
N1 C1 C2 C3 -0.2(7) . . . . ?
C1 C2 C3 C4 -0.1(7) . . . . ?
C2 C3 C4 C5 1.3(7) . . . . ?
C3 C4 C5 N1 -2.3(7) . . . . ?
C3 C4 C5 C6 -179.7(4) . . . . ?
N1 C5 C6 N2 -2.5(5) . . . . ?
C4 C5 C6 N2 175.1(4) . . . . ?
N1 C5 C6 C7 177.3(4) . . . . ?
C4 C5 C6 C7 -5.1(6) . . . . ?
N2 C6 C7 C8 -1.1(6) . . . . ?
C5 C6 C7 C8 179.2(4) . . . . ?
C6 C7 C8 C9 1.4(6) . . . . ?
C6 C7 C8 C16 -177.8(4) . . . . ?
C7 C8 C9 C10 -1.4(7) . . . . ?
C16 C8 C9 C10 177.8(4) . . . . ?
C8 C9 C10 N2 1.0(7) . . . . ?
C8 C9 C10 C11 -177.6(4) . . . . ?
N2 C10 C11 N3 4.5(5) . . . . ?
C9 C10 C11 N3 -176.8(4) . . . . ?
N2 C10 C11 C12 -175.2(4) . . . . ?
C9 C10 C11 C12 3.4(7) . . . . ?
N3 C11 C12 C13 0.0(8) . . . . ?
C10 C11 C12 C13 179.7(5) . . . . ?
C11 C12 C13 C14 -0.7(9) . . . . ?
C12 C13 C14 C15 0.7(8) . . . . ?
C13 C14 C15 N3 0.0(8) . . . . ?
C9 C8 C16 C17 -6.8(9) . . . . ?
C7 C8 C16 C17 172.4(5) . . . . ?
C9 C8 C16 S2 179.0(4) . . . . ?
C7 C8 C16 S2 -1.9(7) . . . . ?
C8 C16 C17 C18 -174.8(6) . . . . ?
S2 C16 C17 C18 0.0(7) . . . . ?
C16 C17 C18 C19 -0.7(9) . . . . ?
C17 C18 C19 N4 -177.8(6) . . . . ?
C17 C18 C19 S2 1.0(7) . . . . ?
N5 C24 C25 C26 -0.1(7) . . . . ?
C24 C25 C26 C27 1.8(7) . . . . ?
C25 C26 C27 C28 -1.6(7) . . . . ?
C26 C27 C28 N5 -0.2(6) . . . . ?
C26 C27 C28 C29 178.2(4) . . . . ?
N5 C28 C29 N6 -4.6(4) . . . . ?
C27 C28 C29 N6 177.0(3) . . . . ?
N5 C28 C29 C30 174.6(3) . . . . ?
C27 C28 C29 C30 -3.8(6) . . . . ?
N6 C29 C30 C31 0.0(5) . . . . ?
C28 C29 C30 C31 -179.2(3) . . . . ?
C29 C30 C31 C32 0.3(5) . . . . ?
C29 C30 C31 C39 -179.4(3) . . . . ?
C30 C31 C32 C33 0.0(5) . . . . ?
C39 C31 C32 C33 179.8(3) . . . . ?
C31 C32 C33 N6 -0.8(5) . . . . ?
C31 C32 C33 C34 179.7(3) . . . . ?
N6 C33 C34 N7 1.7(4) . . . . ?
C32 C33 C34 N7 -178.7(3) . . . . ?
N6 C33 C34 C35 -178.9(3) . . . . ?
C32 C33 C34 C35 0.7(5) . . . . ?
N7 C34 C35 C36 -0.2(6) . . . . ?
C33 C34 C35 C36 -179.7(3) . . . . ?
C34 C35 C36 C37 0.3(6) . . . . ?
C35 C36 C37 C38 -1.1(7) . . . . ?
C36 C37 C38 N7 1.9(7) . . . . ?
C30 C31 C39 C40 173.9(5) . . . . ?
C32 C31 C39 C40 -5.8(7) . . . . ?
C30 C31 C39 S3 -4.2(5) . . . . ?
C32 C31 C39 S3 176.1(3) . . . . ?
C31 C39 C40 C41 -178.2(4) . . . . ?
S3 C39 C40 C41 0.1(6) . . . . ?
C39 C40 C41 C42 0.7(7) . . . . ?
C40 C41 C42 N8 -178.2(6) . . . . ?
C40 C41 C42 S3 -1.1(6) . . . . ?
C4 C5 N1 C1 2.0(6) . . . . ?
C6 C5 N1 C1 179.7(3) . . . . ?
C4 C5 N1 Zn1 -175.8(3) . . . . ?
C6 C5 N1 Zn1 1.8(4) . . . . ?
C2 C1 N1 C5 -0.8(6) . . . . ?
C2 C1 N1 Zn1 176.8(3) . . . . ?
C7 C6 N2 C10 0.6(6) . . . . ?
C5 C6 N2 C10 -179.6(3) . . . . ?
C7 C6 N2 Zn1 -177.8(3) . . . . ?
C5 C6 N2 Zn1 2.0(5) . . . . ?
C9 C10 N2 C6 -0.5(6) . . . . ?
C11 C10 N2 C6 178.1(4) . . . . ?
C9 C10 N2 Zn1 177.8(3) . . . . ?
C11 C10 N2 Zn1 -3.5(5) . . . . ?
C14 C15 N3 C11 -0.7(7) . . . . ?
C14 C15 N3 Zn1 -175.7(4) . . . . ?
C12 C11 N3 C15 0.8(6) . . . . ?
C10 C11 N3 C15 -179.0(4) . . . . ?
C12 C11 N3 Zn1 176.3(4) . . . . ?
C10 C11 N3 Zn1 -3.5(4) . . . . ?
C18 C19 N4 C22 179.4(6) . . . . ?
S2 C19 N4 C22 0.7(8) . . . . ?
C18 C19 N4 C20 -1.9(9) . . . . ?
S2 C19 N4 C20 179.3(4) . . . . ?
C23 C22 N4 C19 88.7(7) . . . . ?
C23 C22 N4 C20 -89.9(8) . . . . ?
C21 C20 N4 C19 -84.2(9) . . . . ?
C21 C20 N4 C22 94.5(9) . . . . ?
C25 C24 N5 C28 -1.7(6) . . . . ?
C25 C24 N5 Zn1 176.1(3) . . . . ?
C27 C28 N5 C24 1.8(5) . . . . ?
C29 C28 N5 C24 -176.7(3) . . . . ?
C27 C28 N5 Zn1 -176.3(3) . . . . ?
C29 C28 N5 Zn1 5.3(4) . . . . ?
C30 C29 N6 C33 -0.8(5) . . . . ?
C28 C29 N6 C33 178.5(3) . . . . ?
C30 C29 N6 Zn1 -177.8(2) . . . . ?
C28 C29 N6 Zn1 1.5(4) . . . . ?
C32 C33 N6 C29 1.1(5) . . . . ?
C34 C33 N6 C29 -179.2(3) . . . . ?
C32 C33 N6 Zn1 178.2(3) . . . . ?
C34 C33 N6 Zn1 -2.2(4) . . . . ?
C37 C38 N7 C34 -1.7(6) . . . . ?
C37 C38 N7 Zn1 179.2(3) . . . . ?
C35 C34 N7 C38 0.9(5) . . . . ?
C33 C34 N7 C38 -179.6(3) . . . . ?
C35 C34 N7 Zn1 -179.9(3) . . . . ?
C33 C34 N7 Zn1 -0.4(4) . . . . ?
C41 C42 N8 C43 0.8(11) . . . . ?
S3 C42 N8 C43 -176.0(5) . . . . ?
C41 C42 N8 C45 160.1(6) . . . . ?
S3 C42 N8 C45 -16.7(9) . . . . ?
C44 C43 N8 C42 -79.8(10) . . . . ?
C44 C43 N8 C45 121.1(8) . . . . ?
C46 C45 N8 C42 96.7(8) . . . . ?
C46 C45 N8 C43 -103.9(8) . . . . ?
C17 C16 S2 C19 0.5(4) . . . . ?
C8 C16 S2 C19 175.9(4) . . . . ?
C18 C19 S2 C16 -0.9(5) . . . . ?
N4 C19 S2 C16 178.1(5) . . . . ?
C40 C39 S3 C42 -0.6(4) . . . . ?
C31 C39 S3 C42 177.9(3) . . . . ?
N8 C42 S3 C39 178.2(5) . . . . ?
C41 C42 S3 C39 0.9(4) . . . . ?

_refine_diff_density_max         1.344
_refine_diff_density_min         -0.707
_refine_diff_density_rms         0.082

_shelxl_version_number           2014/6

_shelx_res_file                  
;
TITL a in P-1
CELL 0.71073  13.0745  13.0759  15.4762  99.480  95.071 105.389
ZERR   2.00   0.0021   0.0021   0.0025   0.002   0.002   0.002
LATT 1
SFAC C  H  N  O  Zn S
UNIT 92 88 20 12 2 4
OMIT    -2   4   5
OMIT     1   3   0
OMIT     4  -6   3
OMIT    -1  -5   6
OMIT     2   2   1
OMIT     0  -6   1
OMIT    -2   5   2
OMIT     1  -4   3
OMIT   -7   5   6
OMIT    -3   1   4
OMIT     0   3   3
OMIT    -3   7   3
OMIT     2  -1   4
OMIT    -4   1   7
OMIT    -2   3   7
OMIT    -3   4   1
OMIT    -4   2   2
OMIT    -5   0   7
OMIT    -5   6   3
OMIT    -2   0   4
OMIT    -8   6   5
OMIT   0.00  50.50
L.S. 16
delu 0.005 N4  C22
ACTA
BOND $h
FMAP 2
PLAN 20
conf
TEMP 23.000
WGHT    0.168800    0.078200
FVAR       0.91624
MOLE 1
C1    1    1.064682    0.152837    0.063631    11.00000    0.08514    0.06400 =
         0.04435    0.02176    0.01259    0.02686
AFIX  43
H1    2    1.024433    0.192493    0.039055    11.00000   -1.20000
AFIX   0
C2    1    1.120661    0.101274    0.010340    11.00000    0.10655    0.07188 =
         0.04314    0.01964    0.02254    0.02790
AFIX  43
H2    2    1.118609    0.105365   -0.049187    11.00000   -1.20000
AFIX   0
C3    1    1.179507    0.043766    0.046590    11.00000    0.11587    0.08094 =
         0.05381    0.01715    0.03256    0.04531
AFIX  43
H3    2    1.218367    0.007757    0.011588    11.00000   -1.20000
AFIX   0
C4    1    1.182117    0.038275    0.136181    11.00000    0.09699    0.08109 =
         0.05463    0.02825    0.02523    0.04517
AFIX  43
H4    2    1.223315    0.000218    0.161832    11.00000   -1.20000
AFIX   0
C5    1    1.121781    0.090982    0.185256    11.00000    0.06477    0.06203 =
         0.04552    0.02116    0.01438    0.02551
C6    1    1.118076    0.091654    0.281447    11.00000    0.06688    0.07107 =
         0.04782    0.02703    0.01825    0.03275
C7    1    1.167796    0.033309    0.328772    11.00000    0.07616    0.08485 =
         0.05579    0.03460    0.02369    0.04530
AFIX  43
H7    2    1.205671   -0.010363    0.300830    11.00000   -1.20000
AFIX   0
C8    1    1.160635    0.040521    0.420715    11.00000    0.07472    0.08879 =
         0.05458    0.03643    0.01649    0.04038
C9    1    1.098978    0.107349    0.457478    11.00000    0.08661    0.10054 =
         0.04232    0.03189    0.02273    0.04873
AFIX  43
H9    2    1.090445    0.113663    0.516967    11.00000   -1.20000
AFIX   0
C10   1    1.052543    0.161958    0.405830    11.00000    0.06406    0.08911 =
         0.04606    0.03019    0.01661    0.03405
C11   1    0.990352    0.236751    0.438849    11.00000    0.07090    0.07673 =
         0.04441    0.01914    0.01785    0.03202
C12   1    0.977182    0.263500    0.525984    11.00000    0.10343    0.12050 =
         0.05071    0.02663    0.02115    0.05915
AFIX  43
H12   2    1.007836    0.234069    0.568716    11.00000   -1.20000
AFIX   0
C13   1    0.917426    0.335217    0.549979    11.00000    0.10483    0.11884 =
         0.06497    0.01222    0.03246    0.05032
AFIX  43
H13   2    0.907338    0.353246    0.608661    11.00000   -1.20000
AFIX   0
C14   1    0.874316    0.378254    0.487019    11.00000    0.10795    0.09700 =
         0.07880    0.02472    0.03683    0.06027
AFIX  43
H14   2    0.834974    0.426762    0.501705    11.00000   -1.20000
AFIX   0
C15   1    0.890060    0.348600    0.401114    11.00000    0.08438    0.08441 =
         0.06816    0.02185    0.02132    0.04525
AFIX  43
H15   2    0.860444    0.378166    0.357928    11.00000   -1.20000
AFIX   0
C16   1    1.212898   -0.014277    0.474467    11.00000    0.08950    0.10858 =
         0.06591    0.04655    0.02261    0.05246
C17   1    1.224409   -0.008571    0.563382    11.00000    0.09559    0.13806 =
         0.05717    0.04772    0.02610    0.06015
AFIX  43
H17   2    1.191070    0.032284    0.600051    11.00000   -1.20000
AFIX   0
C18   1    1.287001   -0.065394    0.596453    11.00000    0.11438    0.16068 =
         0.07073    0.06394    0.02294    0.07990
AFIX  43
H18   2    1.300612   -0.066340    0.656279    11.00000   -1.20000
AFIX   0
C19   1    1.327359   -0.120647    0.531909    11.00000    0.08832    0.09550 =
         0.08444    0.04239    0.00312    0.03808
C20   1    1.423548   -0.204568    0.627015    11.00000    0.12534    0.13105 =
         0.12003    0.05308   -0.02051    0.04434
AFIX  23
H20A  2    1.437414   -0.274453    0.621956    11.00000   -1.20000
H20B  2    1.364840   -0.205826    0.661393    11.00000   -1.20000
AFIX   0
C21   1    1.518668   -0.121428    0.674708    11.00000    0.16874    0.19772 =
         0.12183    0.06873   -0.01802    0.01917
AFIX 137
H21A  2    1.550194   -0.148344    0.721294    11.00000   -1.50000
H21B  2    1.498892   -0.058339    0.699561    11.00000   -1.50000
H21C  2    1.569499   -0.102902    0.634648    11.00000   -1.50000
AFIX   0
C22   1    1.424381   -0.240555    0.463654    11.00000    0.12831    0.08608 =
         0.12055    0.00739   -0.02653    0.05243
AFIX  23
H22A  2    1.368374   -0.255320    0.413987    11.00000   -1.20000
H22B  2    1.432080   -0.309552    0.473810    11.00000   -1.20000
AFIX   0
C23   1    1.526579   -0.178189    0.438838    11.00000    0.16804    0.17392 =
         0.14023    0.00062    0.03469    0.06105
AFIX 137
H23A  2    1.522746   -0.106947    0.434206    11.00000   -1.50000
H23B  2    1.538151   -0.214480    0.382976    11.00000   -1.50000
H23C  2    1.584785   -0.172899    0.483321    11.00000   -1.50000
AFIX   0
C24   1    0.792895    0.016161    0.199351    11.00000    0.09244    0.06494 =
         0.06649    0.03266    0.02732    0.02359
AFIX  43
H24   2    0.838446   -0.011756    0.231917    11.00000   -1.20000
AFIX   0
C25   1    0.690993   -0.048838    0.165472    11.00000    0.09635    0.06927 =
         0.07942    0.03279    0.02095    0.00964
AFIX  43
H25   2    0.668364   -0.119286    0.174926    11.00000   -1.20000
AFIX   0
C26   1    0.624895   -0.008570    0.118516    11.00000    0.08060    0.07052 =
         0.08297    0.02187    0.02072    0.00387
AFIX  43
H26   2    0.555164   -0.050232    0.096408    11.00000   -1.20000
AFIX   0
C27   1    0.661687    0.095382    0.103460    11.00000    0.06471    0.07386 =
         0.06917    0.02377    0.01338    0.01829
AFIX  43
H27   2    0.617437    0.123590    0.069830    11.00000   -1.20000
AFIX   0
C28   1    0.764047    0.156772    0.138493    11.00000    0.06163    0.05400 =
         0.04936    0.01645    0.01740    0.02052
C29   1    0.812377    0.268042    0.124103    11.00000    0.06001    0.05598 =
         0.04865    0.01834    0.01583    0.02477
C30   1    0.762378    0.319886    0.070161    11.00000    0.05835    0.06029 =
         0.04947    0.01630    0.00485    0.01997
AFIX  43
H30   2    0.693632    0.284893    0.040784    11.00000   -1.20000
AFIX   0
C31   1    0.813370    0.423322    0.059297    11.00000    0.06626    0.05759 =
         0.04608    0.01260    0.00636    0.02794
C32   1    0.918161    0.471812    0.105492    11.00000    0.06243    0.05150 =
         0.05422    0.01693    0.00829    0.02206
AFIX  43
H32   2    0.955845    0.541194    0.100438    11.00000   -1.20000
AFIX   0
C33   1    0.963559    0.416365    0.157394    11.00000    0.06313    0.05113 =
         0.03993    0.01151    0.00938    0.02051
C34   1    1.072715    0.459525    0.207963    11.00000    0.05914    0.05459 =
         0.04075    0.01315    0.01186    0.02334
C35   1    1.138874    0.560180    0.208504    11.00000    0.07164    0.06163 =
         0.05549    0.02075    0.00604    0.02002
AFIX  43
H35   2    1.116365    0.606217    0.176267    11.00000   -1.20000
AFIX   0
C36   1    1.239703    0.592667    0.257606    11.00000    0.07609    0.06447 =
         0.07144    0.01155    0.00355    0.01168
AFIX  43
H36   2    1.285716    0.660923    0.259080    11.00000   -1.20000
AFIX   0
C37   1    1.270960    0.522244    0.304364    11.00000    0.06804    0.08032 =
         0.06870    0.01117   -0.00708    0.01847
AFIX  43
H37   2    1.338704    0.541499    0.337104    11.00000   -1.20000
AFIX   0
C38   1    1.199308    0.422720    0.301329    11.00000    0.06791    0.07615 =
         0.06287    0.02202    0.00504    0.02714
AFIX  43
H38   2    1.219451    0.376000    0.334170    11.00000   -1.20000
AFIX   0
C39   1    0.763546    0.480720    0.004217    11.00000    0.07341    0.06589 =
         0.05234    0.01966    0.00235    0.02817
C40   1    0.797235    0.584476   -0.008476    11.00000    0.08576    0.06733 =
         0.07869    0.02705   -0.00959    0.02418
AFIX  43
H40   2    0.862710    0.632067    0.018770    11.00000   -1.20000
AFIX   0
C41   1    0.726568    0.613640   -0.065018    11.00000    0.09831    0.07367 =
         0.08822    0.03611    0.00194    0.03371
AFIX  43
H41   2    0.740291    0.681725   -0.079653    11.00000   -1.20000
AFIX   0
C42   1    0.634693    0.532201   -0.097072    11.00000    0.08846    0.08453 =
         0.07669    0.03468   -0.00184    0.03899
C43   1    0.556173    0.630705   -0.190646    11.00000    0.12789    0.15835 =
         0.13198    0.07063   -0.00197    0.07990
AFIX   3
H43A  2    0.507957    0.611502   -0.245869    11.00000   -1.20000
H43B  2    0.628027    0.662319   -0.202929    11.00000   -1.20000
AFIX   0
C44   1    0.527240    0.713855   -0.124152    11.00000    0.20133    0.24204 =
         0.27791    0.16635    0.14146    0.15740
AFIX 137
H44A  2    0.542831    0.701729   -0.065531    11.00000   -1.50000
H44B  2    0.452273    0.707289   -0.136565    11.00000   -1.50000
H44C  2    0.568312    0.785148   -0.128293    11.00000   -1.50000
AFIX   0
C46   1    0.411330    0.423744   -0.152890    11.00000    0.34133    0.50357 =
         0.10379    0.02019    0.00713    0.36506
AFIX 137
H46A  2    0.374680    0.358578   -0.134666    11.00000   -1.50000
H46B  2    0.360190    0.459213   -0.171704    11.00000   -1.50000
H46C  2    0.461260    0.470953   -0.104165    11.00000   -1.50000
AFIX   0
C45   1    0.460027    0.401223   -0.214800    11.00000    0.21932    0.30731 =
         0.16831    0.14778    0.05290    0.17788
AFIX  23
H45A  2    0.426128    0.401476   -0.273074    11.00000   -1.20000
H45B  2    0.486961    0.339019   -0.213837    11.00000   -1.20000
AFIX   0
N1    3    1.064687    0.149283    0.150077    11.00000    0.07087    0.05698 =
         0.04335    0.02307    0.01518    0.02302
N2    3    1.061458    0.154077    0.318982    11.00000    0.06878    0.07296 =
         0.04065    0.02182    0.01809    0.03205
N3    3    0.946061    0.279072    0.376355    11.00000    0.07529    0.07601 =
         0.04990    0.02096    0.01761    0.03431
N4    3    1.390910   -0.189226    0.539518    11.00000    0.11013    0.10372 =
         0.08763    0.03790   -0.00891    0.04626
N5    3    0.828585    0.117251    0.187264    11.00000    0.06856    0.05767 =
         0.04947    0.02544    0.01517    0.02393
N6    3    0.910297    0.316171    0.166702    11.00000    0.05462    0.05268 =
         0.04434    0.01602    0.00949    0.02026
N7    3    1.103032    0.390478    0.253794    11.00000    0.06304    0.06267 =
         0.04834    0.01619    0.00544    0.02537
N8    3    0.552380    0.533623   -0.154433    11.00000    0.10151    0.11417 =
         0.13584    0.06448   -0.03707    0.02100
N10   3    0.643606    0.149387    0.833625    11.00000    0.09055    0.09983 =
         0.13137    0.03660    0.02805    0.02993
N12   3    0.083684    0.208760    0.749784    11.00000    0.30497    0.20111 =
         0.09757    0.03424    0.01402    0.17051
O1    4    0.732659    0.169912    0.805946    11.00000    0.14671    0.15068 =
         0.21091    0.07326    0.05882    0.05331
O2    4    0.645109    0.121831    0.899363    11.00000    0.15513    0.16323 =
         0.09690    0.04420    0.00871    0.05172
O3    4    0.569574    0.166020    0.791227    11.00000    0.13357    0.15965 =
         0.16211    0.04555    0.00244    0.04174
O4    4    0.041066    0.282382    0.749226    11.00000    0.62298    0.36412 =
         0.19035    0.12275    0.14835    0.39122
O5    4    0.058646    0.171761    0.821237    11.00000    0.29669    0.22225 =
         0.17216    0.12922   -0.02351    0.04382
O6    4    0.116242    0.164660    0.689517    11.00000    0.29569    0.26171 =
         0.07916    0.04853    0.06182    0.20778
S2    6    1.286376   -0.097472    0.428495    11.00000    0.09373    0.09627 =
         0.06368    0.03340    0.00945    0.05031
S3    6    0.638451    0.416380   -0.056927    11.00000    0.08452    0.07615 =
         0.07871    0.03321   -0.01551    0.02103
ZN1   5    0.984906    0.234476    0.243155    11.00000    0.06603    0.06370 =
         0.04725    0.02475    0.01269    0.02977
HKLF 4

REM  a in P-1
REM R1 =  0.0694 for    6793 Fo > 4sig(Fo)  and  0.0837 for all    8879 data
REM    590 parameters refined using      1 restraints

END

WGHT      0.1658      0.0000

REM Highest difference peak  1.344,  deepest hole -0.707,  1-sigma level  0.082
Q1    1   0.8658  0.1836  0.7803  11.00000  0.05    1.34
Q2    1   1.3625 -0.1595  0.6578  11.00000  0.05    1.00
Q3    1   1.3386 -0.0270  0.4434  11.00000  0.05    0.62
Q4    1   0.0191  0.2354  0.8555  11.00000  0.05    0.60
Q5    1   1.0555  0.3138  0.2635  11.00000  0.05    0.44
Q6    1   1.4453 -0.1215  0.5497  11.00000  0.05    0.39
Q7    1   1.0827  0.4232  0.2366  11.00000  0.05    0.36
Q8    1   0.4495  0.4607 -0.1577  11.00000  0.05    0.35
Q9    1   0.5128  0.6376 -0.1506  11.00000  0.05    0.33
Q10   1   0.4219  0.3712 -0.2517  11.00000  0.05    0.33
Q11   1   1.2785  0.0586  0.5857  11.00000  0.05    0.30
Q12   1   0.7175  0.4461 -0.0196  11.00000  0.05    0.30
Q13   1   1.1332  0.0659  0.4221  11.00000  0.05    0.30
Q14   1   0.6830  0.6197 -0.0316  11.00000  0.05    0.30
Q15   1   0.7421  0.1349  0.1324  11.00000  0.05    0.29
Q16   1   0.8306  0.1012  0.2006  11.00000  0.05    0.29
Q17   1   1.3722 -0.0574  0.5484  11.00000  0.05    0.29
Q18   1   0.8840  0.4608  0.0948  11.00000  0.05    0.29
Q19   1   0.1472  0.2608  0.6898  11.00000  0.05    0.29
Q20   1   1.3693 -0.2627  0.6731  11.00000  0.05    0.29
;
_shelx_res_checksum              95160
